# Supplementary material for: ASA Status, NPPA/NPPB Haplotype and Coronary Artery Disease Have an Impact on BNP/NT-proBNP Plasma Levels
Source: Cells. 2022 Feb 22;11(5):766. doi: 10.3390/cells11050766 (PMC8909668; doi:10.3390/cells11050766)
Supplement: Supplementary file 1 [file cells-11-00766-s001.zip]

Archive with 1 entries (1 files):
- cells-1440206-supplementary.pdf
